# Supplementary material for: The Occurrence of Cattle Tick Fever in a Region of the Atlantic Forest on the Border with the Caatinga in Brazil
Source: Animals (Basel). 2023 Nov 24;13(23):3636. doi: 10.3390/ani13233636 (PMC10705069; doi:10.3390/ani13233636)
Supplement: Supplementary file 1 [file animals-13-03636-s001.zip]

Archive with 1 entries (1 files):
- animals-2607506-supplementary.xlsx
