# Supplementary material for: The Occurrence of Cattle Tick Fever in a Region of the Atlantic Forest on the Border with the Caatinga in Brazil
Source: Animals (Basel). 2023 Nov 24;13(23):3636. doi: 10.3390/ani13233636 (PMC10705069; doi:10.3390/ani13233636)
Supplement: Supplementary file 1 [file animals-13-03636-s001.zip › animals-2607506-supplementary.xlsx]

## Sheet: Herds involved
Table S1: Herds diagnosed with tick fever by the CDP-UFBA between 2018 and 2022 (n=44). Here are described date, location (Municipality) and information of each animal affected including breed, age (being young ≤ 9 months and adult > 9 months), packed cell volume (PCV), red blood cell count (RBC) and the hemoparasite(s) observed in the peripheral blood smear.
Herd	Date (Month-year)	Municipality	Animals in the group	Sick animals	Dead animals	Morbidity (%)	Mortality (%)	Animal	Breed	Gender	Age	PCV (%)	RBC (x10^6/µL)	Hemoparasite(s) observed in the peripheral blood smear	Observations
1	2018-02-14	Feira de Santana		1				1	Crossbreeding	Male	Young	16	3.1	Anaplasma marginale
2	2018-03-19	Santo Amaro		1				2	Crossbreeding	Male	Young	12	1.8	Anaplasma marginale
3	2018-07-16	Pedrão	100	1		1		3	Bos indicus	Male	Adult	15	2.6	Babesia spp.	Recently moved to Atlantic Forest from unknown origin
4	2018-08-22	Feira de Santana		12	9			4	Bos indicus	Male	Adult	16	3.1	Anaplasma marginale	Recently moved to Atlantic Forest from unknown origin
5	2018-09-04	Santo Amaro		2				5	Crossbreeding	Male	Young	11	2.5	Anaplasma marginale
6	2018-09-19	São Sebastian de Passe	980	9	3	0.918367	0.306122	6	Bos indicus	Male	Adult	13	2.5	Anaplasma marginale	Recently moved to Atlantic Forest from unknown origin
								7	Bos indicus	Male	Adult	20	4	Anaplasma marginale
7	2018-10-07	Feira de Santana		1				8	Crossbreeding	Female	Young	10	2.5	Anaplasma marginale
								9	Crossbreeding	Female	Young	19	4.6	Anaplasma marginale
								10	Crossbreeding	Female	Young	11	2.4	Anaplasma marginale
								11	Crossbreeding	Female	Young	19	3.9	Anaplasma marginale
								12	Bos indicus	Female	Young	13	2.9	Anaplasma marginale
								13	Crossbreeding	Female	Young	9	1.9	Anaplasma marginale
8	2018-10-08	Conceição da Feira	62	3	0	4.83871	0	14	Crossbreeding	Male	Adult	14	2.8	Anaplasma marginale	Recently moved between different areas within the same Atlantic Forest
								15	Crossbreeding	Male	Adult	9	2.1	Anaplasma marginale
9	2018-10-11	São Gonçalo		5				16	Bos taurus	Female	Adult	17	3.4	Anaplasma marginale
								17	Bos taurus	Female	Adult	19	4.4	Anaplasma marginale
10	2018-10-21	São Gonçalo		1				18	Crossbreeding	Male	Adult	16	3.6	Anaplasma marginale	Recently moved to Atlantic Forest from unknown origin
11	2018-10-24	Amelia Rodriguez	600	20	14	3.33333	2.33333	19	Bos indicus	Male	Young	14	2.2	Babesia spp. and Anaplasma marginale	Recently moved to Atlantic Forest from unknown origin
12	2018-11-26	Santo Amaro	70	14	3	20	4.28571	20	Crossbreeding	Male	Adult	11	1.4	Babesia spp. and Anaplasma marginale	Recently moved from Caatinga to Atlantic Forest
								21	Crossbreeding	Male	Adult	16	2.8	Anaplasma marginale
								22	Crossbreeding	Male	Adult	16	3.6	Anaplasma marginale
13	2019-01-23	Santo Amaro	700	5		0.714286		23	Bos indicus	Male	Adult	16	3.2	Anaplasma marginale	Recently moved to Atlantic Forest from unknown origin
								24	Bos indicus	Male	Adult	14	2.2	Anaplasma marginale
								25	Bos indicus	Male	Adult	17	3	Anaplasma marginale
								26	Bos indicus	Male	Adult	10	2.9	Anaplasma marginale
								27	Bos indicus	Male	Adult	11	2.3	Anaplasma marginale
								28	Bos indicus	Male	Adult	14	2.3	Anaplasma marginale
14	2019-04-01	Feira de Santana	32	1		3.125		29	Crossbreeding	Female	Young	8	1.9	Anaplasma marginale	Recently moved from Caatinga to Atlantic Forest
15	2019-04-28	Amargosa	15	5	1	33.3333	6.66667	30	Crossbreeding	Male	Adult	19	3.2	Anaplasma marginale	Recently moved from Caatinga to Atlantic Forest
								31	Crossbreeding	Male	Adult	16	3.1	Anaplasma marginale
16	2019-06-08	Santo Amaro	1	1		100		32	Crossbreeding	Female	Adult	15	3.1	Anaplasma marginale	Recently moved to Atlantic Forest from unknown origin
17	2019-06-29	São Sebastian de Passe	81	41	5	50.6173	6.17284	33	Bos indicus	Male	Adult	15	3.5	Anaplasma marginale	Recently moved to Atlantic Forest from unknown origin
								34	Bos indicus	Male	Adult	14	2.5	Anaplasma marginale
								35	Bos indicus	Male	Adult	15	2.1	Anaplasma marginale
								36	Bos indicus	Male	Adult	14	2.7	Anaplasma marginale
18	2019-08-29	Coração de Maria	60	12	9	20	15	37	Bos indicus	Female	Young	16	3.2	Anaplasma marginale	Recently moved to Atlantic Forest from unknown origin
19	2019-08-30	São Gonçalo		1				38	Crossbreeding	Female	Young	8	3.1	Anaplasma marginale
20	2019-08-31	Amelia Rodriguez		1				39	Crossbreeding	Female	Young	15	3.3	Babesia spp. and Anaplasma marginale
21	2019-09-14	Santo Amaro	2	2		100		40	Crossbreeding	Female	Adult	19	4.5	Anaplasma marginale	Recently moved to Atlantic Forest from unknown origin
22	2020-04-09	Alagoinhas	15	5		33.3333		41	Bos indicus	Female	Adult	17	3.2	Babesia spp.	Recently moved to Atlantic Forest from unknown origin
								42	Bos indicus	Female	Adult	13	2.5	Babesia spp.
								43	Bos indicus	Female	Adult	15	2.7	Babesia spp. and Anaplasma marginale
								44	Bos indicus	Female	Adult	14	3	Babesia spp. and Anaplasma marginale
								45	Bos indicus	Female	Adult	13	2.5	Babesia spp. and Anaplasma marginale
23	2020-04-17	Feira de Santana	31	4	1	12.9032	3.22581	46	Bos indicus	Male	Adult	17	2.9	Anaplasma marginale	Recently moved to Atlantic Forest from unknown origin
								47	Crossbreeding	Male	Adult	16	2.8	Anaplasma marginale
24	2020-05-05	São Gonçalo		2				48	Crossbreeding	Male	Adult	17	4	Babesia spp. and Anaplasma marginale
25	2020-05-05	Feira de Santana	13	6	2	46.1538	15.3846	49	Crossbreeding	Male	Young	18	4	Anaplasma marginale
								50	Crossbreeding	Male	Young	15	4.2	Anaplasma marginale
								51	Crossbreeding	Male	Young	18	4.2	Anaplasma marginale
								52	Bos taurus	Female	Young	17	4.1	Anaplasma marginale
26	2020-05-13	São Gonçalo		8	3			53	Bos indicus	Male	Adult	14	3	Anaplasma marginale	Recently carried from a confinement to a pasture
								54	Crossbreeding	Male	Adult	12	2.1	Anaplasma marginale
27	2020-06-16	São Gonçalo	76	1		1.31579		55	Crossbreeding	Male	Young	18	4.7	Anaplasma marginale
28	2020-07-01	Conceição da Feira	90	9	7	10	7.77778	56	Crossbreeding	Male	Young	16	2.9	Anaplasma marginale	Recently moved to Atlantic Forest from unknown origin
								57	Bos indicus	Male	Young	13	2.3	Anaplasma marginale
29	2020-07-23	Irará		4				58	Bos indicus	Male	Adult	18	3.8	Anaplasma marginale	Recently moved from Caatinga to Atlantic Forest
30	2020-08-15	Conceição do Jacuipe		1				59	Bos taurus	Female	Young	17	4.2	Babesia spp. and Anaplasma marginale
31	2020-09-15	Santo Amaro		1				60	Crossbreeding	Male	Young	14	3.1	Anaplasma marginale
32	2020-09-15	Feira de Santana		5	1			61	Crossbreeding	Male	Young	18	3.8	Anaplasma marginale	Recently moved to Atlantic Forest from unknown origin
								62	Crossbreeding	Male	Young	18	3.4	Anaplasma marginale
								63	Crossbreeding	Male	Young	18	3.4	Anaplasma marginale
33	2020-09-16	Candeal		1				64	Crossbreeding	Female	Adult	18	3.7	Anaplasma marginale	Recently moved from Caatinga to Atlantic Forest
34	2020-09-17	Feira de Santana		2				65	Crossbreeding	Male	Young	14	2.7	Anaplasma marginale
35	2021-10-20	Feira de Santana						66	Crossbreeding	Female	Young	22	4.4	Babesia spp.
								67	Bos indicus	Female	Young	22	5.1	Babesia spp.
								68	Crossbreeding	Male	Young	17	3.8	Anaplasma marginale
36	2021-10-29	São Gonçalo						69	Bos taurus	Female	Young	17	3.9	Babesia spp. and Anaplasma marginale
37	2021-11-12	Serra Preta	24	5	4	20.8333	16.6667	70	Crossbreeding	Female	Young	18	3.9	Anaplasma marginale
38	2021-11-25	Entre Rios	14	12	2	85.7143	14.2857	71	Crossbreeding	Male	Young	9	1.8	Anaplasma marginale	Recently moved between different areas within the same Atlantic Forest
								72	Bos taurus	Male	Young	14	3.2	Anaplasma marginale
39	2022-01-28	Santo Amaro	106	2	2	1.88679	1.88679	73	Bos indicus	Male	Young	16	4.7	Babesia spp. and Anaplasma marginale
40	2022-02-05	Alagoinhas	125	58	32	46.4	25.6	74	Crossbreeding	Female	Adult	12	3.2	Anaplasma marginale	Recently moved from Caatinga to Atlantic Forest
								75	Crossbreeding	Female	Adult	21	4.8	Anaplasma marginale
								76	Crossbreeding	Female	Adult	18	4.5	Anaplasma marginale
								77	Bos taurus	Female	Adult	8	1.6	Anaplasma marginale
								78	Crossbreeding	Female	Adult	20	4.7	Babesia spp.
								79	Bos taurus	Female	Adult	17	5	Anaplasma marginale
								80	Bos taurus	Male	Adult	11	6	Anaplasma marginale
41	2022-03-14	Santo Amaro	54	29	29	53.7037	53.7037	81	Bos taurus	Male	Young	11	2.3	Anaplasma marginale	Recently moved between different areas within the same Atlantic Forest
								82	Bos taurus	Male	Young	15	3.7	Anaplasma marginale
								83	Bos taurus	Male	Young	22	4	Anaplasma marginale
								84	Bos taurus	Male	Young	9	1.9	Anaplasma marginale
								85	Bos taurus	Male	Young	22	3.9	Anaplasma marginale
								86	Bos taurus	Male	Young	16	3.5	Anaplasma marginale
								87	Bos taurus	Male	Young	20	4	Anaplasma marginale
								88	Bos taurus	Male	Young	11	1.4	Anaplasma marginale
42	2022-03-26	Feira de Santana						89	Crossbreeding	Female	Adult	20	4.1	Anaplasma marginale
43	2022-06-07	Santo Amaro	7	1	0	14.2857	0	90	Crossbreeding	Male	Young	20	3	Babesia spp.
44	2022-08-24	Terra Nova	70	2		2.85714		91	Bos indicus	Female	Young	22	4.7	Babesia spp.
